# Supplementary material for: Late Palaeolithic cave art and permafrost in the Southern Ural
Source: Sci Rep. 2018 Aug 13;8:12080. doi: 10.1038/s41598-018-30049-w (PMC6089975; doi:10.1038/s41598-018-30049-w)
Supplement: Supplementary file 1 — Dataset 1 [file 41598_2018_30049_MOESM1_ESM.xlsx]

## Sheet: Paintings
Spl ID	Painting #	Painting name	Sample position	238U		232Th		[230Th / 232Th]A		[230Th / 238U]A		d234U		d234UInitial		230Th Age (a)		230Th Age (a BP)		Note
				(ng/g)		(ng/g)						(measured)		(corrected )		(uncorrected)		(corrected )
Hall Domed
ShT01-1	No #	No name	post-paint	471.977	1.01114	14.7779	0.296868	11.5228	0.234955	0.126685	0.000519348	613.668	4.12428	628.231	4.28106	8871.79	44.5303	8244.92	399.2
ShT13	6-1	Grid	pre-paint	341.153	0.273435	21.0358	0.420993	45.4424	0.910425	0.983884	0.00120734	306.939	1.53548	453.981	2.60611	139936	480.749	138630	997.77
Hall of Signs
SHT03-1	12-1	Double triangle	indeterm.	682.533	0.558814	20.865	0.417646	89.6911	1.79972	0.962757	0.00156522	561.839	1.45966	737.817	2.14114	97066.9	281.236	96488.8	458.185
ShT17-1	15-1	Dash line	post-paint	149.124	0.10657	4.19918	0.0840569	7.81399	0.171108	0.0772613	0.000688094	287.363	1.76481	292.351	1.83412	6734.29	62.4707	6032.51	454.088
ShT17-2	- " -	- " -	- " -	147.186	0.153235	3.20475	0.0642476	11.8817	0.28509	0.0908405	0.00120134	265.516	2.1542	271.275	2.21912	8102.47	111.893	7536.99	370.481
ShT17-3	- " -	- " -	- " -	154.106	0.214449	4.35623	0.0876149	9.87035	0.319287	0.0979712	0.00248587	247.246	2.37565	253.062	2.45985	8897.67	235.305	8173.34	521.19
ShT18a-3	No #	No name	post-paint	4325.57	5.71895	2.19346	0.044013	1000.19	20.1371	0.178091	0.000376606	933.945	2.18382	961.895	2.25035	10456.7	26.1614	10385.2	26.6863
ShT18a-1	- " -	- " -	- " -	4892.7	6.55210442405648 )*)	4.95669	0.100354	512.276	10.4182	0.18223	0.000426814	947.971	2.04135	976.796	2.10508	10629.2	28.4697	10548.3	30.3434
ShT19-1	No #	No name	post-paint	196.367	0.119597	4.13104	0.0827107	17.4173	0.364596	0.12866	0.000789876	240.232	1.46553	248.094	1.53392	11902.4	78.3989	11344.8	356.382
ShT19-2	- " -	- " -	- " -	195.421	0.125026	4.9843	0.0998156	17.5757	0.374209	0.157405	0.00114256	235.393	1.48973	245.019	1.58	14799.5	116.202	14135.8	438.343
ShT19-3	- " -	- " -	- " -	217.265	0.155935	6.48535	0.129841	12.238	0.25958	0.128271	0.000903313	246.458	1.55762	254.306	1.64668	11801.2	88.8745	11040.6	499.293
ShT20-1	No #	No name	post-paint	208.201	0.230356	3.76884	0.0756411	18.7026	0.418943	0.118877	0.00118986	253.086	1.38304	260.636	1.44329	10834	114.351	10349.4	317.283
ShT20-2	- " -	- " -	- " -	212.746	0.253925	2.73441	0.0547946	23.7467	0.490403	0.107171	0.000550118	253.196	1.37813	260.02	1.42419	9720.36	53.2446	9357.14	216.833
ShT20-3	- " -	- " -	- " -	224.882	0.27364	9.02682	0.180834	11.1374	0.227494	0.156978	0.000654453	247.466	1.58575	257.198	1.71702	14602.1	67.9067	13603.2	663.443
ShT21	No #	No name	post-paint	838.434	0.544443	28.9748	0.579752	10.1938	0.204889	0.123697	0.000249095	305.242	1.53134	314.022	1.64748	10816.8	26.4827	9983.02	543.904
Hall of Chaos
YD01	20-4	Upper horse	pre-paint	1844.24	4.78573	65.6486	1.32519	29.7629	0.607066	0.372013	0.00145421	245.953	2.43559	273.316	2.74714	38196.5	199.228	37317.1	609.931
YD02	- " -	- " -	- " -	1444.97	3.3933	29.2603	0.589302	58.8403	1.19594	0.418378	0.00150884	287.058	2.13309	322.958	2.42401	42202.1	203.08	41692.8	374.474
YD03	20-2	Trapezium	post-paint	1221.39	2.03944	88.1191	1.7682	9.06898	0.183159	0.229746	0.000650982	641.327	2.57136	669.101	3.17229	16287.2	56.5278	14959.9	896.629
YD04	- " -	- " -	- " -	1357.75	3.84227	14.1523	0.28601	56.2316	1.15035	0.205806	0.000875343	632.96	2.93916	659.181	3.07321	14566.6	71.5169	14320.6	147.607
YD05	- " -	- " -	- " -	1612.29	3.68709	13.5067	0.272062	67.5458	1.37418	0.198691	0.000727166	582.318	2.55656	606.408	2.67073	14515.9	61.7587	14301	123.727
YD06	- " -	- " -	- " -	1797.87	5.84306	17.1266	0.346954	58.599	1.20329	0.196009	0.000915607	543.859	3.02953	566.598	3.16504	14691.6	79.2404	14451.5	147.902
YD07	- " -	- " -	- " -	2342.26	8.28318	7.1913	0.146129	184.302	3.80454	0.198689	0.00100769	466.324	2.90478	487.448	3.03953	15758.8	91.8176	15635.7	100.972
YD08	20-1	Lower Horse	post-paint	2484.33	8.9886	23.9868	0.487518	55.8973	1.15599	0.189507	0.000997235	454.663	3.20509	474.219	3.35005	15113.3	92.0397	14859.6	162.92
ShT05-1	- " -	Lower Horse	pre-paint	1650.07	1.57485	52.153	1.04436	37.4505	0.752666	0.415631	0.000813249	275.557	1.46835	309.917	1.71098	42344.1	117.124	41573.8	511.556
ShT05-2	- " -	- " -	post-paint	2262.65	2.52041	7.45612	0.14939	166.322	3.33996	0.19245	0.000336833	520.083	1.67489	541.943	1.74728	14651.1	32.3164	14522.9	54.5428
ShT06-1	20-6	New anthropomorph	pre-paint	1815.9	2.50373	89.7718	1.79984	23.2601	0.468056	0.403768	0.000890284	239.25	1.72994	268.801	2.04004	42407.4	135.319	41202	817.064
ShT06-2	- " -	- " -	post-paint	1823.74	1.83989	2.61745	0.0524891	376.474	7.56732	0.189724	0.000323275	521.664	1.665	543.281	1.7349	14414.8	31.1013	14321.7	36.4908
SHT07-1	22-17	Oblique lines	post-paint	4930.18	8.80715	8.66565	0.173805	138.203	2.79038	0.085296	0.000249727	-122.023	1.49283	-125.91	1.54052	11169.9	40.0949	11046.4	57.5466
SHT07-2	- " -	- " -	- " -	4566.05	8.09283	3.67457	0.0737847	276.018	5.57253	0.0779966	0.000214161	-120.055	1.5025	-123.531	1.54607	10141.7	34.5914	10049.9	39.3673
SHT07-3	- " -	- " -	- " -	4641.49	7.44569	6.88178	0.137911	150.561	3.02623	0.0783844	0.000174649	-128.523	1.36745	-132.295	1.40769	10300.4	29.6681	10185.7	45.9523
SHT07-4	- " -	- " -	- " -	4296.92	7.3683	6.64923	0.133319	142.927	2.89038	0.0776608	0.000244215	-133.492	1.49805	-137.395	1.54198	10263	38.8583	10145.8	53.5347
SHT08-1	22-20	Large triangle	post-paint	3806.6	6.19499	10.8966	0.218316	76.5019	1.54288	0.0768953	0.000217239	-155.578	1.42951	-160.186	1.47228	10441.1	36.3574	10276.8	78.9602
SHT08-2	- " -	- " -	- " -	3480.48	5.84859	7.31957	0.14671	103.669	2.09064	0.0765539	0.000213358	-173.221	1.53693	-178.459	1.58373	10630.1	37.7386	10490.6	64.7307
SHT08-3	- " -	- " -	- " -	3170.12	4.80853	6.18848	0.124018	107.461	2.16875	0.0736604	0.000208208	-185.278	1.40065	-190.742	1.44233	10369.4	36.2904	10234.2	61.4349
SHT09-1	22-7	Upper slingshot	pre-paint	2272.54	2.48638	4.95326	0.0994518	691.053	13.9077	0.490122	0.000862369	-9.0037	1.19356	-11.1085	1.47259	74504.4	235.783	74375.1	239.889	Inconsistent
SHT09-2	- " -	- " -	mixed(?)	3438.18	4.35865	13.8218	0.277057	326.043	6.55021	0.426508	0.000788497	91.4213	1.24778	106.324	1.45207	53616.4	152.218	53445.6	169.357	Inconsistent
SHT09-3	- " -	- " -	mixed(?)	6381.19	13.5397	10.2131	0.204734	471.802	9.4804	0.245713	0.000622407	111.414	1.83571	120.265	1.98182	27128.6	93.6986	27022	98.0771	Inconsistent
ShT09bis-1	- " -	- " -	pre-paint	4127.83	6.21938	7.64716	0.153536	562.313	11.3335	0.365789	0.000849518	91.8762	1.50249	104.07	1.7025	44210.2	148.423	44095.3	152.251
ShT09bis-2	- " -	- " -	post-paint	4380.46	6.90471	2.08696	0.0419849	887.904	17.9389	0.148536	0.000362259	181.647	1.51486	189.281	1.57869	14599.5	43.0615	14521.9	43.8226
SHT10-1		Lower slingshot	post-paint	6093.01	9.68071	18.4441	0.370122	146.313	2.94791	0.14412	0.00034608	39.5509	1.31411	37.783	1.25534	16289.1	47.4079	16139.3	76.3402	Inconsistent
SHT10-2		- " -	- " -	8761.87	16.0003	6.38589	0.128248	648.26	13.0686	0.15374	0.000389331	40.2537	1.33607	38.3209	1.27191	17457.1	53.4454	17371.7	55.3138	Inconsistent
SHT10-3		- " -	pre-paint	8404.25	14.8184	8.43712	0.169475	791.771	15.9711	0.258648	0.000659914	-6.84406	1.3939	-6.23801	1.27046	32885	110.593	32790.5	112.455	Inconsistent
SHT10-4		- " -	- " -	5511.31	11.1631	27.6863	0.554975	206.968	4.15889	0.338321	0.000834032	-7.03028	1.90343	-6.1874	1.67522	45402.3	171.682	45189.9	200.329	Inconsistent
ShT10bis-2	22-12	- " -	pre-paint	6918.28	16.1493	1.97289	0.0398657	2873.51	58.512	0.287733	0.000987106	-25.8553	1.61597	-28.8008	1.80012	38238.7	176.647	38164.1	176.718
ShT10bis-3	- " -	- " -	- " -	6807.67	13.4794	5.10744	0.103103	1053.62	21.3991	0.277563	0.000828392	-49.9338	1.44013	-55.5514	1.60233	37801.2	153.468	37712.1	154.261
ShT10bis-4	- " -	- " -	post-paint	7707.6	15.3017	0.486182	0.010045	5940.13	123.458	0.131568	0.000395469	55.4836	1.53994	57.8009	1.60428	14501	51.9524	14433.2	51.963
ShT10bis-5	- " -	- " -	- " -	5578.65	9.29007	1.27362	0.0255965	1620.83	32.7076	0.129933	0.000320362	49.698	1.33372	51.7575	1.38901	14394.6	42.8113	14322.2	43.0313
ShT11bis-3	22-19	Extreme left	post-paint	1431.35	1.40849	15.3288	0.306923	20.3451	0.408453	0.0765057	0.000135059	-189.036	1.15429	-194.698	1.19846	10845.7	26.1493	10392	275.423
ShT11bis-2	- " -	- " -	- " -	3580.64	4.05238	39.6082	0.793094	25.4008	0.510783	0.0986611	0.000214111	-148.687	1.12995	-154.285	1.17847	13479.1	36.8499	13031.8	272.145
ShT11bis-1	- " -	- " -	- " -	5332.6	7.29191	9.19979	0.184583	164.006	3.32044	0.0993508	0.000301485	-135.479	1.37682	-140.659	1.42968	13353.5	49.0655	13229.1	64.0774
ShT14b-3	22-13	Tower	pre-paint	3190.31	3.53296	4.88134	0.0981542	659.857	13.2972	0.354511	0.000611915	138.281	1.43831	154.947	1.61236	40361.4	105.449	40256.8	108.835
ShT14b-4	- " -	- " -	- " -	3783.54	4.61443	5.62725	0.113802	647.597	13.1372	0.338202	0.000678251	130.884	1.41513	145.875	1.57791	38464.3	109.69	38360.5	112.817
ShT14b-5	- " -	- " -	- " -	4338.28	5.81452	8.33306	0.168009	469.322	9.49618	0.316542	0.000686704	107.039	1.39224	118.64	1.54362	36513.3	109.398	36397.2	114.86
ShT14b-6	- " -	- " -	post-paint	5605.25	8.67474	0.409294	0.0203144	6322.21	314.128	0.1621	0.000450325	295.499	1.54631	307.844	1.61143	14504.8	46.794	14437.1	46.8071
ShT14b-7	- " -	- " -	- " -	5577.77	8.66466	0.24378	0.00871539	10770	385.435	0.165283	0.00037084	319.569	1.69987	332.931	1.77135	14516.4	40.1165	14449.4	40.1211
ShT14b-8	- " -	- " -	- " -	3948.86	4.49441	0.189282	0.00544233	9600.94	276.39	0.161593	0.000294682	296.443	1.52169	308.776	1.58526	14445.2	33.4866	14378.1	33.4938
ShT14b-9	- " -	- " -	- " -	3290.42	4.32356	3.51807	0.0705095	392.256	7.87948	0.147264	0.000277519	214.599	1.60978	223.257	1.67491	14042	34.5851	13950.5	38.9449
ShT15-1	22-13	Tower	pre-paint	3443.73	4.13107	6.61055	0.132527	527.303	10.5927	0.355421	0.000622854	102.47	1.31213	115.401	1.47819	42160.7	110.167	42044.5	115.612
ShT15-2	- " -	- " -	- " -	1173.07	1.29159	13.9818	0.279987	136.25	2.73693	0.570232	0.00109948	50.3419	1.39275	63.8715	1.76841	84675	307.824	84282.4	383.734
ShT16-1	22-14	Red couple	post-paint	1030.07	0.986062	8.44732	0.169746	39.1651	0.843464	0.112778	0.000880264	63.1003	1.26631	65.2721	1.31036	12215.6	101.989	11925.4	188.442
ShT16-2	- " -	- " -	- " -	1251.92	1.29848	2.84781	0.0570317	95.1159	1.91413	0.0759733	0.000169878	31.3656	1.43892	32.1068	1.47293	8340.71	22.9097	8210.55	50.7977
ShT16-3	- " -	- " -	- " -	1487.99	1.38945	1.18778	0.0249652	248.334	5.48268	0.0696057	0.000474819	3.19803	1.30226	3.26937	1.33131	7840.97	56.4725	7751.81	58.7806
ShT12	23-1	Remote mammoth	pre-paint	744.031	0.653208	29.739	0.595156	60.3631	1.20964	0.84719	0.00115106	392.492	1.73716	514.283	2.44408	96536.8	283.747	95700.1	613.355
Painting # and names according to Lyakhnitsky et al. (2015)
Subscript A denotes activity ratio
d234U = ([234U/238U]activity – 1)x1000.
Corrected for detrital Th contamination using an assumed initial [230Th / 232Th]A value of 0.8 ± 0.4 derived from the silicate bulk earth. The degree of detrital 230Th contamination is indicated by the measured [230Th/232Th]A
BP stands for “Before Present” where the “Present” is defined as the year 1950 A.D.
Samples marked "Inconsistent" are compromised because of mixing of material from different layers during sub-sampling. They show therefore "mixed ages".

## Sheet: Stalagmites
Spl ID	238U		232Th		[230Th / 232Th]A		[230Th / 238U]A		[234U / 238U]A		d234UInitial		230Th Age (a)		230Th Age (a BP)
	(ng/g)		(ng/g)								(corrected )		(uncorrected)		(corrected)
Shulgan-Tash cave
YDK1-1	259.243	1.37921	3.32838	0.0324118	3.5599	0.0810083	0.0116139	0.00170559	1.4406	0.0017599	1.4417	0.0017	1140	25.1	883.6	126.4
YDK1-2	245.151	1.3039	3.87887	0.0370017	4.69135	0.0894946	0.0202055	0.00209196	1.45749	0.00181237	1.45947	0.0019	1835.7	33.1	1523.4	161
YDK1-3	227.986	1.17726	0.80416	0.00760307	34.2784	0.511242	0.0386642	0.000673374	1.49435	0.00182934	1.49836	0.0019	2926.3	37.7	2858.7	51.1
YDK1-4	269.809	1.42034	0.731293	0.00673361	78.543	1.1282	0.0689832	0.000920155	1.54849	0.00175152	1.55624	0.0018	5013.8	60.8	4963.7	68.9
YDK2-1	173.759	0.918159	0.687678	0.00653713	26.4654	0.493268	0.0332605	0.000769399	1.43957	0.00208417	1.44275	0.0021	2628.6	45.1	2549.7	60.5
YDK2-2	309.684	1.64167	2.43282	0.0231625	18.5187	0.244913	0.0456225	0.0011127	1.47942	0.00256536	1.48407	0.0026	3567.3	39.3	3415	84.8
YDK3-1	423.645	2.26531	4.20158	0.0402475	1.8397	0.0627715	0.00336843	0.00131905	1.82096	0.00276104	1.82143	0.0027	358.9	11.8	202.2	79.5
YDK3-2	514.525	2.78819	0.190097	0.0020244	518.506	6.18375	0.0625822	0.000489679	1.826	0.00319814	1.83491	0.0032	3804.6	30	3798.8	30.6
YD-K6_1	306.668	2.09273	0.414386	0.00948806	11.8572	0.547722	0.00488815	0.000277461	1.61897	0.00513355	1.61955	0.0051	354.1	14.5	330.1	19
YD-K6_1R	307.026	2.21561	0.41351	0.0097184	12.5193	0.872944	0.00516396	0.000405047	1.64973	0.00638812	1.65036	0.0065	365.7	23.5	342.3	27.8
YD-K6_2	374.528	2.61791	0.161927	0.00302664	261.702	5.95233	0.0369087	0.000550775	1.64398	0.00512209	1.64851	0.0051	2483.6	37.2	2476.1	38.2
YD-K6_3	461.251	3.13702	1.26031	0.0135036	82.4923	0.942396	0.0730781	0.000679188	1.59896	0.0024704	1.60764	0.0025	5143.2	43.1	5094.4	50.3
YD-K6_4	523.273	3.37163	16.1736	0.166834	9.62403	0.106516	0.0899201	0.00380825	1.5732	0.00368036	1.58367	0.0037	6969	56.8	6405.3	273.8
Kulyurtamak cave
YDK4-1	399.386	2.17492	0.251155	0.00290191	208.552	2.94397	0.0427483	0.000431592	1.11715	0.00206938	1.11857	0.0021	4274	43.3	4257.8	44.8
YDK4-2	1726.65	10.1553	0.759383	0.00711326	433.469	3.88537	0.0622617	0.000343157	1.12147	0.00347129	1.12363	0.0035	6242.4	39.8	6231.1	41.5
YDK4-3	855.138	4.97248	0.456266	0.00533225	420.173	5.37107	0.073215	0.000585653	1.12667	0.00328363	1.12933	0.0033	7341.9	64.6	7328.3	64.6
Victoria cave
VIC-1_1	1278.68	9.28669	0.631558	0.012064	10.5951	1.43202	0.0015823	0.000238467	1.18467	0.00411485	1.18474	0.0041	157.9	21.5	145.9	22.2
VIC-1_2	1710.23	12.8765	1.77751	0.0302831	185.451	3.88944	0.0628028	0.000920017	1.22138	0.00472072	1.22501	0.0048	5780.1	87.6	5755.7	89
VIC-2_1	279.076	1.90266	0.769828	0.0115432	41.7871	1.49476	0.0370127	0.00130156	1.88433	0.00497054	1.88975	0.005	2205.1	73.5	2163.1	76.7
VIC-2_2 WH	1616.3	18.7455	0.326753	0.00551528	1500.81	28.8772	0.0996162	0.00149311	1.43819	0.0149814	1.45355	0.0024	7815.2	146.5	7811.2	147.5
VIC 2_3	247.102	1.74661	0.8782	0.0141318	1648.97	27.1678	1.91817	0.0154516	2.67612	0.00675714	3.32807	0.0117	116281	1545.3	116250	1561.1
VIC 2_4	1254.84	9.81395	0.835117	0.0172807	6593.12	144.469	1.4356	0.0154266	1.96454	0.00786217	2.36827	0.0114	123724	2406.2	123716	2378.3
VIC 3_1	403.835	3.14873	0.197411	0.00640889	41.1175	6.63223	0.00644812	0.0010424	1.24224	0.00357145	1.24263	0.0036	579.5	90.2	568.2	90.1
VIC 3_2	680.234	5.28187	0.743773	0.01056	235.588	4.22542	0.0840112	0.00114709	1.24923	0.00275548	1.25463	0.0028	7610.5	107.4	7585.5	109.2
VIC-3_3	3533.22	22.7899	0.477236	0.00959886	14592	305.353	0.644808	0.00566844	1.29286	0.00213915	1.36004	0.0025	73082.9	911.3	73080.1	895
Grioz cave
GRZ 1_1	496.18	3.5456	0.568322	0.017241	14.6879	3.12748	0.00520416	0.00117073	1.53676	0.00438139	1.53732	0.0044	391.8	83	370.4	82
GRZ 1_2	445.427	3.18946	1.28151	0.0217213	13.0101	1.32633	0.0114975	0.00129079	1.59049	0.00505014	1.59181	0.005	843.9	84.2	791.9	89
Subscript A denotes activity ratio
d234U = ([234U/238U]activity – 1)x1000.
Corrected for detrital Th contamination using an assumed initial [230Th / 232Th]A value of 0.8 ± 0.4 derived from the silicate bulk earth.
The degree of detrital 230Th contamination is indicated by the measured [230Th/232Th]A
BP stands for “Before Present” where the “Present” is defined as the year 1950 A.D.

## Sheet: CCC
Spl ID	Site and description	238U		232Th		[230Th / 232Th]A		[230Th / 238U]A		d234U		d234UInitial		230Th Age (a)		230Th Age (a BP)
		(ng/g)		(ng/g)						(measured)		(corrected)		(uncorrected)		(corrected)
Shulgan-Tash cave
SHT 2	Hall or Rainbow,on clay/lake deposits	4057.95	4.9425	4.05795	0.0049425	760.617	15.2657	0.35428	0.00055356	327.034	1.22633	359.351	1.34957	33420.5	70.7245	33328	73.4706
SHU-01	- " -	3986.25	8.00849	3.98625	0.00800849	1269.28	25.6555	0.352624	0.000828569	327.277	2.29543	359.439	2.52365	33232.9	113.285	33148.9	113.861
SU_6	- " -	3802.47	9.30698	3.80247	0.00930698	688.542	13.9298	0.363894	0.000995509	323.603	1.82868	356.742	2.01993	34580.3	123.987	34484	125.96
SHT2 2017	Hall or Rainbow, 1 m below surface of clay	2244.25	4.52933	2.24425	0.00452933	33.0201	0.667847	0.409409	0.00126988	252.584	2.49175	284.161	2.84407	42544.6	191.722	41674.6	598.606
Victoria cave
VIC 03a	Upper gallery	6623.22	16.4737	6.62322	0.0164737	314.783	6.39624	0.43503	0.00153173	330.87	2.98138	372.849	3.36783	42410.3	215.425	42259.8	222.998
VIC 03b	- " -	11539.3	22.2588	11.5393	0.0222588	1874.98	37.8097	0.546929	0.0012403	334.628	2.03797	391.998	2.39756	56088.6	199.403	56004.1	199.714
VIC 1	- " -	6965.75	9.58359	6.96575	0.00958359	767.276	15.4072	0.465725	0.000798204	314.517	1.48357	358.885	1.69738	46798.6	119.533	46697.5	122.274
VIC 2	- " -	6595.29	8.64121	6.59529	0.00864121	109.556	2.19694	0.553506	0.000826047	393.872	1.52149	457.993	1.7961	53732.9	127.536	53381.3	239.677
VIC 05a	- " -	7691.97	19.2854	7.69197	0.0192854	63.8748	1.29516	0.437203	0.00145844	323.677	2.90404	364.963	3.29543	42956.8	209.498	42473.4	360.326
VIC 05b	- " -	997.038	1.45381	0.997038	0.00145381	3.64597	0.0757191	0.350516	0.00197518	401.782	2.58828	431.443	5.66101	30937.9	209.879	25172	4050.53
VIC 06a	- " -	8297.8	21.6489	8.2978	0.0216489	76.8403	1.56221	0.43287	0.00158169	327.814	2.83789	369	3.21221	42279.1	217.427	41870.5	323.991
VIC 06b	- " -	842.008	1.16485	0.842008	0.00116485	3.37437	0.0696263	0.548983	0.00281637	405.788	2.52191	458.099	9.32009	52586.9	360.303	42899.8	6864.97
VICT-1a	- " -	5741.91	12.762	315.457	6.34751	25.9125	0.522621	0.46275	0.00120994	329.012	2.87379	373.157	3.37981	45785.3	193.195	44547.3	849.104
VICT-2a	- " -	5911.21	10.9697	159.976	3.21242	49.6958	1.00437	0.437172	0.00128737	319.954	2.33586	360.751	2.67286	43105.7	180.763	42457.5	447.718
VICT-2b	- " -	9877.76	14.9333	81.0083	1.62565	161.344	3.2465	0.430109	0.00090748	326.192	1.79562	367.078	2.02904	42019.6	128.03	41776.9	177.6
VICT-3a	- " -	9378.96	19.0769	72.3081	1.45372	172.795	3.49021	0.433028	0.00121928	323.699	2.49385	364.739	2.81833	42462.5	175.363	42230	209.938
VICT-3b	- " -	5378.74	6.84527	85.2968	1.70984	84.2704	1.6955	0.434391	0.00093072	326.007	1.79668	367.23	2.04346	42530.2	131.323	42124.2	272.406
VICT-4a	- " -	11220.3	16.6507	48.4849	0.972505	389.742	7.82767	0.547433	0.000988078	329.1	1.68054	385.858	1.97949	56470.4	162.339	56311.6	174.31
VICT-4b	- " -	7998.6	12.2103	60.9942	1.22387	220.943	4.43942	0.547657	0.00101579	334.141	1.87074	391.405	2.20292	56211.8	170.557	55984.1	204.089
VICT-4c	- " -	10139	13.974	41.3892	0.829955	410.946	8.25362	0.545292	0.000972816	329.837	1.70178	386.373	2.00222	56146.1	160.64	55992.3	171.458
VICT-5		7389.1	9.03415	15.3448	0.307985	690.594	13.891	0.466668	0.000841506	311.25	1.55818	355.417	1.7841	47065.4	126.694	46952.7	130.457
VICT-6a	- " -	7123.75	13.8122	28.4187	0.573102	421.327	8.56529	0.546345	0.00175823	332.919	1.7968	389.946	2.12377	56109	252.309	55957.4	258.846
VICT-6b	- " -	6420.19	8.03124	32.9256	0.660089	328.072	6.5889	0.5469	0.000947331	357.124	1.75024	416.775	2.05236	54839.6	153.234	54666.1	170.137
Subscript A denotes activity ratio
d234U = ([234U/238U]activity – 1)x1000.
Corrected for detrital Th contamination using an assumed initial [230Th / 232Th]A value of 0.8 ± 0.4 derived from the silicate bulk earth. The degree of detrital 230Th contamination is indicated by the measured [230Th/232Th]A
BP stands for “Before Present” where the “Present” is defined as the year 1950 A.D.
